# Supplementary material for: Multi-Element Exposure and Health Risks of Grains from Ambagarh Chowki, Chhattisgarh, India
Source: Toxics. 2025 Jan 14;13(1):56. doi: 10.3390/toxics13010056 (PMC11769171; doi:10.3390/toxics13010056)
Supplement: Supplementary file 1 [file toxics-13-00056-s001.zip]

Archive with 1 entries (1 files):
- toxics-3320204-supplementary.pdf
